# Supplementary material for: Physicochemical Characterization and Drug Release Properties of Methyl-Substituted Silica Xerogels Made Using Sol–Gel Process
Source: Int J Mol Sci. 2021 Aug 25;22(17):9197. doi: 10.3390/ijms22179197 (PMC8430635; doi:10.3390/ijms22179197)
Supplement: Supplementary file 1 [file ijms-22-09197-s001.zip]

Archive with 1 entries (1 files):
- ijms-1347516-supplementary.pdf
